# Supplementary material for: The relationships between women’s reproductive factors: a Mendelian randomisation analysis
Source: BMC Med. 2022 Mar 24;20:103. doi: 10.1186/s12916-022-02293-5 (PMC8944090; doi:10.1186/s12916-022-02293-5)
Supplement: Supplementary file 2 — Additional file 2: Table S1 Relationships where bi-directional MR was performed due to unclear temporal ordering. Table S2 Relationships investigated. Table S3 Replication consortia and studies. Table S4 Genetic correlation results. Table S5 Primary analysis (IVW). Table S6 Negative control results. Table S7 Heterogeneity for primary analysis. Table S8 Additional MR methods in relation to primary analysis. Table S9 Egger intercept test for the primary analysis. Table S10 I-squared statistics. Table S11 MR PRESSO Global test for primary analysis. Table S12 MR PRESSO Outlier correction for primary analysis. Table S13 Steiger results for the primary analysis. Table S14 Steiger: SNPs found to be in the incorrect intended for the primary analysis direction. Table S15 Steiger filtered MR results for the primary analysis. Table S16 Split sample SNPs, R2, F stats and number of overlapping SNPs. Table S17 Split sample GWAS overlapping SNPs between samples. Table S18 IVW UKBB split sample results. Table S19 UKBB meta-analysed split sample results. Table S20 Replication SNPs, R2 and F stats. Table S21 IVW UKBB and replication results. Table S22 MRlap number of SNPs. Table S23 MRlap observed and corrected results. Table S24 MVMR findings adjusted for childhood body size (UK Biobank). [file 12916_2022_2293_MOESM2_ESM.xlsx]

## Sheet: Index
Table	Description
S1	Relationships where bi-directional MR was performed due to unclear temporal ordering.
S2	Relationships investigated
S3	Replication consortia and studies
S4	Genetic correlation results
S5	Primary analysis (IVW)
S6	Negative control results
S7	Heterogeneity for primary analysis
S8	Additional MR methods in relation to primary analysis
S9	Egger intercept test for the primary analysis
S10	I-squared statistics
S11	MR PRESSO Global test for primary analysis
S12	MR PRESSO Outlier correction for primary analysis
S13	Steiger results for the primary analysis
S14	Steiger: SNPs found to be in the incorrect intended for the primary analysis direction
S15	Steiger filtered MR results for the primary analysis
S16	Split sample SNPs, R2, F stats and number of overlapping SNPs
S17	Split sample GWAS overlapping SNPs between samples
S18	IVW UKBB split sample results
S19	UKBB meta-analysed split sample results
S20	Replication SNPs, R2 and F stats
S21	IVW UKBB and replication results
S22	MR lap number of SNPs
S23	MR lap observed and corrected results
S24	MVMR findings adjusted for childhood body size (UK Biobank)

## Sheet: S1
Reproductive factor 1	Reproductive factor 2
Age at last birth	Age at menopause
Age at last birth	Lifetime number of sexual partners
Age at last birth	Number of births
Number of births	Age at menopause
Number of births	Lifetime number of sexual partners
Age at menopause	Ever parous status
Age at menopause	Lifetime number of sexual partners
Lifetime number of sexual partners	Ever parous

## Sheet: S2
		Outcome
		Age at menarche from UK Biobank	Age at menopause from UK Biobank	Age at first live birth from UK Biobank	Age at last live birth from UK Biobank	Number of live births from UK Biobank	Age first had sexual intercourse from UK Biobank	Lifetime number of sexual partners from UK Biobank	Ever parous status from UK Biobank	Age at menopause from ReproGen	Age at first birth from SSGAC	Number of births from SSGAC
Exposure	Age at menarche from UK Biobank		✓	✓	✓	✓	✓	✓	✓	✓	✓	✓
	Age at menopause from UK Biobank	✓		✓	✓	✓	✓	✓	✓			✓		✓	MR analysis performed.
	Age at first live birth from UK Biobank		✓		✓	✓		✓		✓		✓
	Age at last live birth from UK Biobank		✓			✓		✓		✓		✓
	Number of live births from UK Biobank		✓		✓			✓		✓
	Age at first sexual intercourse from UK Biobank		✓	✓	✓	✓		✓	✓	✓	✓	✓
	Lifetime number of sexual partners from UK Biobank		✓		✓	✓			✓	✓		✓
	Ever parous status from UK Biobank		✓					✓		✓
	Age at menarche from ReproGen		✓	✓	✓	✓	✓	✓	✓
	Age at menopause from ReproGen				✓	✓		✓	✓
	Age at first birth from SSGAC		✓		✓	✓		✓

## Sheet: S3
Consortia	Year	Number of studies	Reproductive factor	Sample size	% UK Biobank	GWAS summary estimates	PMID	Data URLs
ReproGen	2014	57	Age at menarche	182416	0	Summary regression coefficients	25231870	ReproGen Consortium
ReproGen	2015	33	Age at menopause	69360	0	Summary regression coefficients	26414677	ReproGen Consortium
Social Science Genetic Association consortium	2016	52	Age at first birth	189656	21.1341	Z scores (Converted to standardized regression coefficients and standard errors)	27798627	Home | ssgac (thessgac.org)
Social Science Genetic Association consortium	2016	53	Number of births	225230	23.8139	Z scores (Converted to standardized regression coefficients and standard errors)	27798627	Home | ssgac (thessgac.org)
ReproGen	2021	42	Age at menopause	201323	52.6756	Summary regression coefficients	34349265	ReproGen Consortium

## Sheet: S4
Exposure	Outcome	rg	se	z	p
Age at first birth	Age first had sexual intercourse	0.8106	0.0149	54.3228	0
Number of births	Ever parous status	0.9145	0.0101	90.3944	0
Age at first birth	Age at last birth	0.9371	0.0082	114.798	0
Age at last birth	Age first had sexual intercourse	0.7545	0.0206	36.5869	4.6201e-293
Age at first birth	Number of births	-0.6417	0.0235	-27.3273	2.0111e-164
Age at first birth	Ever parous status	-0.727	0.0287	-25.3311	1.4517e-141
Age first had sexual intercourse	Ever parous status	-0.5911	0.0238	-24.7938	1.0452e-135
Age first had sexual intercourse	Lifetime number of sexual partners	-0.4965	0.0209	-23.7905	4.188e-125
Number of births	Age first had sexual intercourse	-0.4818	0.0237	-20.3457	5.0679e-92
Age at last birth	Ever parous status	-0.586	0.0339	-17.3057	4.2571e-67
Age at menopause	Age at first birth	0.3647	0.0279	13.055	5.9523e-39
Age at menopause	Age at last birth	0.3728	0.0317	11.7668	5.7853e-32
Age at last birth	Number of births	-0.4037	0.0361	-11.1935	4.3878e-29
Age at menopause	Age first had sexual intercourse	0.2988	0.0284	10.5194	7.0315e-26
Age at menopause	Number of births	-0.1739	0.0317	-5.4895	4.0305e-08
Age at menopause	Ever parous status	-0.1982	0.0368	-5.3891	7.0826e-08
Age at menarche	Age at last birth	0.1226	0.0237	5.1723	2.312e-07
Age at menarche	Age at first birth	0.0963	0.0194	4.9677	6.7756e-07
Age at menarche	Age first had sexual intercourse	0.0888	0.0221	4.0228	5.7522e-05
Age at menarche	Lifetime number of sexual partners	0.0891	0.0239	3.7327	0.0002
Age at menarche	Age at menopause	0.0786	0.0224	3.5113	0.0004
Age at menarche	Ever parous status	0.0883	0.027	3.2764	0.0011
Age at menarche	Number of births	0.0642	0.0236	2.721	0.0065
Age at first birth	Lifetime number of sexual partners	-0.073	0.0293	-2.4928	0.0127
Age at menopause	Lifetime number of sexual partners	-0.0607	0.0282	-2.1557	0.0311
Age at last birth	Lifetime number of sexual partners	-0.0148	0.0338	-0.4376	0.6617
Lifetime number of sexual partners	Ever parous status	-0.0061	0.0326	-0.1874	0.8514
Number of births	Lifetime number of sexual partners	0.0004	0.0314	0.0118	0.9906

## Sheet: S5
Exposure	Outcome	method	nsnp	Beta	CIL	CIU	SE	pval	OR	ORCIL	ORCIU
Age at menarche	Age at menopause	Inverse variance weighted	223	0.0635713	0.0270811	0.100062	0.0186175	0.000638736
Age at menarche	Age at first birth	Inverse variance weighted	223	0.0663114	0.0372254	0.0953974	0.0148398	7.88e-06
Age at menarche	Age at last birth	Inverse variance weighted	223	0.0637597	0.0379217	0.0895977	0.0131826	1.32e-06
Age at menarche	Number of births	Inverse variance weighted	223	0.00698224	-0.0147417	0.0287062	0.0110836	0.528721
Age at menarche	Age first had sexual intercourse	Inverse variance weighted	222	0.0873888	0.0609352	0.113842	0.0134968	9.49e-11
Age at menarche	Lifetime number of sexual partners	Inverse variance weighted	223	0.03497	0.00526758	0.0646723	0.0151543	0.0210216
Age at menarche	Ever parous status	Inverse variance weighted	223					0.181434	1.00575	0.997326	1.01425
Age at menopause	Age at menarche	Inverse variance weighted	84	0.0393764	0.0210743	0.061699	-0.0019293	0.0806821
Age at menopause	Age first had sexual intercourseual intercourse	Inverse variance weighted	84	0.0250439	0.01345	0.0626021	-0.00131801	0.0514058
Age at menopause	Age at first birth	Inverse variance weighted	84	0.0248439	0.0151201	0.100361	-0.00479146	0.0544792
Age at menopause	Age at last birth	Inverse variance weighted	84	0.0247953	-0.00247596	0.0520665	0.0139139	0.0747409
Age at menopause	Number of births	Inverse variance weighted	84	-0.0183	-0.0432863	0.00670418	0.0127527	0.151489
Age at menopause	Lifetime number of sexual partners	Inverse variance weighted	84	0.0161304	-0.0119959	0.0442567	0.0143502	0.260988
Age at menopause	Ever parous status	Inverse variance weighted	84					0.476118	0.996243	0.985981	1.00661
Age at first birth	Age at menopause	Inverse variance weighted	41	0.211785	0.134309	0.289261	0.0395286	8.43e-08
Age at first birth	Age at last birth	Inverse variance weighted	41	0.718512	0.668095	0.768929	0.0257231	1.07e-171
Age at first birth	Number of births	Inverse variance weighted	41	-0.380143	-0.439628	-0.320657	0.0303497	5.42e-36
Age at first birth	Lifetime number of sexual partners	Inverse variance weighted	41	-0.019949	-0.118676	0.0787779	0.0503709	0.692074
Age at last birth	Age at menopause	Inverse variance weighted	9	0.148575	-0.0290919	0.326242	0.0906464	0.1012
Age at last birth	Number of births	Inverse variance weighted	9	-0.192468	-0.3106	-0.0743358	0.0602714	0.00140631
Age at last birth	Lifetime number of sexual partners	Inverse variance weighted	9	-0.0820622	-0.426472	0.262348	0.175719	0.640494
Number of births	Age at menopause	Inverse variance weighted	9	-0.0566717	-0.32334	0.209997	0.136055	0.677019
Number of births	Age at last birth	Inverse variance weighted	9	-0.166402	-0.372257	0.0394536	0.105028	0.113113
Number of births	Lifetime number of sexual partners	Inverse variance weighted	9	-0.0524001	-0.443314	0.338514	0.199446	0.79276
Age first had sexual intercourse	Age at menopause	Inverse variance weighted	53	0.110256	0.0369476	0.183565	0.0374024	0.00320004
Age first had sexual intercourse	Age at first birth	Inverse variance weighted	53	0.557983	0.485565	0.630401	0.036948	1.57e-51
Age first had sexual intercourse	Age at last birth	Inverse variance weighted	53	0.423685	0.349179	0.498192	0.0380135	7.52e-29
Age first had sexual intercourse	Number of births	Inverse variance weighted	53	-0.237843	-0.308105	-0.167581	0.0358479	3.25e-11
Age first had sexual intercourse	Lifetime number of sexual partners	Inverse variance weighted	53	-0.51086	-0.580137	-0.441584	0.0353451	2.38e-47
Age first had sexual intercourse	Ever parous status	Inverse variance weighted	53					2.29e-14	0.904559	0.881558	0.928161
Lifetime number of sexual partners	Age at menopause	Inverse variance weighted	34	0.0648714	-0.0366225	0.166365	0.0517826	0.210291
Lifetime number of sexual partners	Age at last birth	Inverse variance weighted	34	0.0948368	-0.00406397	0.193738	0.0504596	0.0601816
Lifetime number of sexual partners	Number of births	Inverse variance weighted	34	-0.0588458	-0.166495	0.0488029	0.0549228	0.283977
Lifetime number of sexual partners	Ever parous status	Inverse variance weighted	34					0.048765	0.961495	0.924669	0.999788
Ever parous status	Age at menopause	Inverse variance weighted	4	-0.674633	-1.49789	0.148627	0.420031	0.108241
Ever parous status	Lifetime number of sexual partners	Inverse variance weighted	4	-0.889942	-2.09352	0.313641	0.614073	0.147269

## Sheet: S6
Exposure	Adjustment	Outcome	method	nsnp	Beta	CIL	CIU	SE	pval
Age at menopause	None	Age first had sexual intercourse	Inverse variance weighted	84	0.0250439	-0.00131801	0.0514058	0.01345	0.0626021
Age at last birth	None	Age at menarche	Inverse variance weighted	9	0.107014	-0.121579	0.335607	0.116629	0.358849
Age first had sexual intercourse	None	Age at menarche	Inverse variance weighted	53	0.103395	-0.000702509	0.207493	0.053111	0.051562
Age at first birth	None	Age at menarche	Inverse variance weighted	41	0.0418823	-0.0749468	0.158711	0.0596067	0.482278
Age at first birth	None	Age first had sexual intercourse	Inverse variance weighted	41	0.584841	0.515132	0.65455	0.035566	9.28426e-61
Age at first birth	Age at menarche	Age first had sexual intercourse	Inverse variance weighted	41	0.570556	0.49665	0.644463	0.0377073	1.73632e-36

## Sheet: S7
Exposure	Outcome	MR method	Q	Q_df	Q_pval	nsnp
Age at menarche	Age at menopause	Inverse variance weighted	669.837	222	1.82451e-46	223
Age at menarche	Age at first live birth	Inverse variance weighted	638.377	222	6.38212e-42	223
Age at menarche	Age at last live birth	Inverse variance weighted	488.658	222	4.1959e-22	223
Age at menarche	Age first had sexual intercourse	Inverse variance weighted	588.595	221	3.47767e-35	222
Age at menarche	Lifetime number of sexual partners	Inverse variance weighted	667.83	222	3.5831e-46	223
Age at first live birth	Age at menopause	Inverse variance weighted	64.9103	40	0.00762914	41
Age at first live birth	Age at last live birth	Inverse variance weighted	25.0669	40	0.968689	41
Age at first live birth	Number of live births	Inverse variance weighted	69.3234	40	0.0027367	41
Age at last live birth	Number of live births	Inverse variance weighted	11.0483	8	0.198976	9
Age first had sexual intercourse	Age at menopause	Inverse variance weighted	87.8979	52	0.00137166	53
Age first had sexual intercourse	Age at first live birth	Inverse variance weighted	128.659	52	1.94505e-08	53
Age first had sexual intercourse	Age at last live birth	Inverse variance weighted	132.082	52	6.6697e-09	53
Age first had sexual intercourse	Number of live births	Inverse variance weighted	146.239	52	6.79384e-11	53
Age first had sexual intercourse	Lifetime number of sexual partners	Inverse variance weighted	118.169	52	4.64016e-07	53
Age first had sexual intercourse	Ever parous status	Inverse variance weighted	124.002	52	8.12132e-08	53
Lifetime number of sexual partners	Ever parous status	Inverse variance weighted	125.296	33	1.12142e-12	34

## Sheet: S8
Exposure	Outcome	method	nsnp	Beta	CIL	CIU	SE	pval	OR	ORCIL	ORCIU
Age at menarche	Age at menopause	MR Egger	223	-0.0222697	-0.118461	0.0739213	0.049077	0.65044
Age at menarche	Age at menopause	Weighted median	223	0.0320391	-0.0082668	0.0723449	0.0205642	0.119233
Age at menarche	Age at menopause	Weighted mode	223	0.020944	-0.0431682	0.0850562	0.0327103	0.522646
Age at menarche	Age at first birth	MR Egger	223	0.0197111	-0.0572559	0.0966781	0.0392689	0.616
Age at menarche	Age at first birth	Weighted median	223	0.0403326	0.00716266	0.0735025	0.0169234	0.0172
Age at menarche	Age at first birth	Weighted mode	223	0.0478222	-0.00820473	0.103849	0.0285851	0.0957
Age at menarche	Age at last birth	MR Egger	223	0.0185653	-0.0497614	0.0868919	0.0348605	0.595
Age at menarche	Age at last birth	Weighted median	223	0.0516464	0.0182517	0.0850411	0.0170381	0.00244
Age at menarche	Age at last birth	Weighted mode	223	0.0386598	-0.010836	0.0881555	0.0252529	0.127
Age at menarche	Age first had sexual intercourse	MR Egger	222	0.122094	0.0518981	0.19229	0.0358143	0.000775
Age at menarche	Age first had sexual intercourse	Weighted median	222	0.0932864	0.0632529	0.12332	0.0153232	1.14e-09
Age at menarche	Age first had sexual intercourse	Weighted mode	222	0.11829	0.0714267	0.165154	0.02391	1.49e-06
Age at menarche	Lifetime number of sexual partners	MR Egger	223	-0.0944816	-0.171219	-0.0177444	0.0391517	0.0166275
Age at menarche	Lifetime number of sexual partners	Weighted median	223	-0.0173503	-0.0518622	0.0171617	0.0176081	0.32445
Age at menarche	Lifetime number of sexual partners	Weighted mode	223	-0.0416884	-0.0954018	0.0120249	0.0274048	0.12963
Age at first birth	Age at menopause	MR Egger	41	0.0648126	-0.391693	0.521318	0.232911	0.782
Age at first birth	Age at menopause	Weighted median	41	0.192458	0.0991783	0.285737	0.0475914	5.26e-05
Age at first birth	Age at menopause	Weighted mode	41	0.215863	-0.0127822	0.444508	0.116656	0.0716
Age at first birth	Age at last birth	MR Egger	41	0.559102	0.264584	0.853621	0.150265	0.000625
Age at first birth	Age at last birth	Weighted median	41	0.691173	0.61125	0.771097	0.0407774	1.93e-64
Age at first birth	Age at last birth	Weighted mode	41	0.673711	0.513435	0.833988	0.0817738	3.76e-10
Age at first birth	Number of births	MR Egger	41	-0.534572	-0.883402	-0.185742	0.177975	0.00464
Age at first birth	Number of births	Weighted median	41	-0.338134	-0.406784	-0.269483	0.0350258	4.73e-22
Age at first birth	Number of births	Weighted mode	41	-0.32466	-0.469026	-0.180294	0.0736561	7.64e-05
Age at last birth	Number of births	MR Egger	9	-0.938413	-2.34332	0.466499	0.716791	0.231806
Age at last birth	Number of births	Weighted median	9	-0.139393	-0.285556	0.00676889	0.0745726	0.0615907
Age at last birth	Number of births	Weighted mode	9	-0.119811	-0.337376	0.0977546	0.111003	0.311896
Age first had sexual intercourse	Age at menopause	MR Egger	53	-0.118975	-0.494928	0.256979	0.191813	0.537846
Age first had sexual intercourse	Age at menopause	Weighted median	53	0.0893527	0.00421958	0.174486	0.0434353	0.0396722
Age first had sexual intercourse	Age at menopause	Weighted mode	53	0.0725184	-0.104715	0.249751	0.090425	0.426219
Age first had sexual intercourse	Age at first birth	MR Egger	53	0.431586	0.0564347	0.806737	0.191404	0.0285
Age first had sexual intercourse	Age at first birth	Weighted median	53	0.472417	0.390119	0.554716	0.041989	2.29e-29
Age first had sexual intercourse	Age at first birth	Weighted mode	53	0.421809	0.238655	0.604963	0.0934459	3.67e-05
Age first had sexual intercourse	Age at last birth	MR Egger	53	0.469807	0.0823238	0.85729	0.197695	0.0213
Age first had sexual intercourse	Age at last birth	Weighted median	53	0.356618	0.278617	0.43462	0.0397968	3.22e-19
Age first had sexual intercourse	Age at last birth	Weighted mode	53	0.341001	0.188339	0.493662	0.0778884	5.81e-05
Age first had sexual intercourse	Number of births	MR Egger	53	-0.187095	-0.552469	0.178278	0.186415	0.32
Age first had sexual intercourse	Number of births	Weighted median	53	-0.149451	-0.215704	-0.0831984	0.0338026	9.81e-06
Age first had sexual intercourse	Number of births	Weighted mode	53	-0.124513	-0.269131	0.020106	0.073785	0.0975
Age first had sexual intercourse	Lifetime number of sexual partners	MR Egger	53	-0.252617	-0.605835	0.1006	0.180213	0.167
Age first had sexual intercourse	Lifetime number of sexual partners	Weighted median	53	-0.484063	-0.564946	-0.403181	0.0412667	8.93e-32
Age first had sexual intercourse	Lifetime number of sexual partners	Weighted mode	53	-0.615777	-0.903226	-0.328329	0.146658	0.000105
Age first had sexual intercourse	Ever parous status	MR Egger	53					0.219	0.918444	0.803283	1.05011
Age first had sexual intercourse	Ever parous status	Weighted median	53					2.48e-07	0.929143	0.903562	0.955449
Age first had sexual intercourse	Ever parous status	Weighted mode	53					0.0729	0.946349	0.892097	1.0039
Lifetime number of sexual partners	Ever parous status	MR Egger	34					0.925461	1.01011	0.819603	1.24489
Lifetime number of sexual partners	Ever parous status	Weighted median	34					0.0764785	0.969243	0.936314	1.00333
Lifetime number of sexual partners	Ever parous status	Weighted mode	34					0.299878	0.961235	0.893052	1.03462

## Sheet: S9
Exposure	Outcome	Egger intercept	SE	P value
Age at menarche	Age at menopause	0.0024987	0.00132304	0.0602553
Age at menarche	Age at first birth	0.00135671	0.00105874	0.201383
Age at menarche	Age at last birth	0.00131572	0.000939848	0.162938
Age at menarche	Age first had sexual intercourse	-0.00101209	0.00096746	0.29665
Age at menarche	Lifetime number of sexual partners	0.00376807	0.00105544	0.00043766
Age at first birth	Age at menopause	0.00308222	0.00481255	0.525622
Age at first birth	Age at last birth	0.00334377	0.00310542	0.288207
Age at first birth	Number of births	0.00323887	0.00367771	0.383888
Age at last birth	Number of births	0.0140766	0.0134791	0.33105
Age first had sexual intercourse	Age at menopause	0.00471735	0.00387226	0.228738
Age first had sexual intercourse	Age at first birth	0.00260086	0.00386363	0.503881
Age first had sexual intercourse	Age at last birth	-0.000949041	0.00399063	0.812976
Age first had sexual intercourse	Number of births	-0.00104432	0.00376331	0.782518
Age first had sexual intercourse	Lifetime number of sexual partners	-0.00531431	0.00363808	0.150219
Age first had sexual intercourse	Ever parous status	-0.000313479	0.00137992	0.821198
Lifetime number of sexual partners	Ever parous status	-0.00104906	0.00222706	0.640801

[truncated: 15 more sheets: S10, S11, S12, S13, S14, S15, S16, S17, S18, S19, S20, S21, S22, S23, S24]
